# Supplementary material for: Indirect Zero-Field Nuclear Magnetic Resonance Spectroscopy
Source: Anal Chem. 2025 Jul 25;97(32):17336–44. doi: 10.1021/acs.analchem.5c00874 (PMC12368839; doi:10.1021/acs.analchem.5c00874)
Supplement: Supplementary file 1 [file ac5c00874_si_002.zip]

Archive with 242 entries (224 files):
- Zip_Simufiles/
- Zip_Simufiles/Acetonitrile/
- Zip_Simufiles/Acetonitrile/COSY_Spectrum_1305nT_Acetonitrile.m
- Zip_Simufiles/Acetonitrile/LoadPath.m
- Zip_Simufiles/Acetonitrile/ZULFCOSY_Acetonitrile.m
- Zip_Simufiles/FPyridine/
- Zip_Simufiles/FPyridine/LoadPath.m
- Zip_Simufiles/FPyridine/ZULFCOSY_Spectrum_simu_3FPyr.m
- Zip_Simufiles/moin_spin_library/
- Zip_Simufiles/moin_spin_library/MOIN/
- Zip_Simufiles/moin_spin_library/MOIN/functions/
- Zip_Simufiles/moin_spin_library/MOIN/functions/classes/
- Zip_Simufiles/moin_spin_library/MOIN/functions/classes/DensityMatrix.m
- Zip_Simufiles/moin_spin_library/MOIN/functions/classes/MRI_3DO.m
- Zip_Simufiles/moin_spin_library/MOIN/functions/classes/MRI_MultyResSLICE.m
- Zip_Simufiles/moin_spin_library/MOIN/functions/classes/MRI_SLICE.m
- Zip_Simufiles/moin_spin_library/MOIN/functions/classes/SPIN.m
- Zip_Simufiles/moin_spin_library/MOIN/functions/classes/SpinOperators.m
- Zip_Simufiles/moin_spin_library/MOIN/functions/classes/SPINS.m
- Zip_Simufiles/moin_spin_library/MOIN/functions/drawing/
- Zip_Simufiles/moin_spin_library/MOIN/functions/drawing/myplot.m
- Zip_Simufiles/moin_spin_library/MOIN/functions/drawing/Plot2D.m
- Zip_Simufiles/moin_spin_library/MOIN/functions/drawing/Plot2DLog.m
- Zip_Simufiles/moin_spin_library/MOIN/functions/drawing/Plot3O.m
- Zip_Simufiles/moin_spin_library/MOIN/functions/drawing/PlotCSI_Imag.m
- Zip_Simufiles/moin_spin_library/MOIN/functions/drawing/PlotImag.m
- Zip_Simufiles/moin_spin_library/MOIN/functions/drawing/PlotImagProc.m
- Zip_Simufiles/moin_spin_library/MOIN/functions/drawing/PlotSLICE.m
- Zip_Simufiles/moin_spin_library/MOIN/functions/drawing/PlotSLICE_M.m
- Zip_Simufiles/moin_spin_library/MOIN/functions/drawing/PlotSpec.m
- Zip_Simufiles/moin_spin_library/MOIN/functions/drawing/SaveData.m
- Zip_Simufiles/moin_spin_library/MOIN/functions/drawing/WriteMyVideo.m
- Zip_Simufiles/moin_spin_library/MOIN/functions/lib/
- Zip_Simufiles/moin_spin_library/MOIN/functions/lib/adMFC.m
- Zip_Simufiles/moin_spin_library/MOIN/functions/lib/COSY_ZULF_FID.m
- Zip_Simufiles/moin_spin_library/MOIN/functions/lib/COSY_ZULF_processing.m
- Zip_Simufiles/moin_spin_library/MOIN/functions/lib/ESOTHERIC.m
- Zip_Simufiles/moin_spin_library/MOIN/functions/lib/ESOTHERICn1n2n3.m
- Zip_Simufiles/moin_spin_library/MOIN/functions/lib/ESOTHERICn1n2n3_CP.m
- Zip_Simufiles/moin_spin_library/MOIN/functions/lib/ESOTHERIC_L.m
- Zip_Simufiles/moin_spin_library/MOIN/functions/lib/ESOTHERIC_L_CompFA_NE.m
- Zip_Simufiles/moin_spin_library/MOIN/functions/lib/ESOTHERIC_L_FA_1.m
- Zip_Simufiles/moin_spin_library/MOIN/functions/lib/ESOTHERIC_L_FA_NE.m
- Zip_Simufiles/moin_spin_library/MOIN/functions/lib/get_Amplitudes.m
- Zip_Simufiles/moin_spin_library/MOIN/functions/lib/get_Amplitudes3D.m
- Zip_Simufiles/moin_spin_library/MOIN/functions/lib/get_INEPT3map.m
- Zip_Simufiles/moin_spin_library/MOIN/functions/lib/get_INEPTmap.m
- Zip_Simufiles/moin_spin_library/MOIN/functions/lib/get_INEPTmap1DFA.m
- Zip_Simufiles/moin_spin_library/MOIN/functions/lib/get_INEPTmapFA.m
- Zip_Simufiles/moin_spin_library/MOIN/functions/lib/get_initial_state.m
- Zip_Simufiles/moin_spin_library/MOIN/functions/lib/GOLDMAN.m
- Zip_Simufiles/moin_spin_library/MOIN/functions/lib/Kadlecek2b.m
- Zip_Simufiles/moin_spin_library/MOIN/functions/lib/l10sel90_phINEPTplus.m
- Zip_Simufiles/moin_spin_library/MOIN/functions/lib/load_MFC.m
- Zip_Simufiles/moin_spin_library/MOIN/functions/lib/Load_System.m
- Zip_Simufiles/moin_spin_library/MOIN/functions/lib/Load_System_Name.m
- Zip_Simufiles/moin_spin_library/MOIN/functions/lib/o01sel90_phINEPTplus.m
- Zip_Simufiles/moin_spin_library/MOIN/functions/lib/o10sel90_phINEPTplus.m
- Zip_Simufiles/moin_spin_library/MOIN/functions/lib/o11sel90_phINEPTplus.m
- Zip_Simufiles/moin_spin_library/MOIN/functions/lib/phINEPTplus.m
- Zip_Simufiles/moin_spin_library/MOIN/functions/lib/plot1D.m
- Zip_Simufiles/moin_spin_library/MOIN/functions/lib/plot2D.m
- Zip_Simufiles/moin_spin_library/MOIN/functions/lib/plot2Df.m
- Zip_Simufiles/moin_spin_library/MOIN/functions/lib/plot_adMFC.m
- Zip_Simufiles/moin_spin_library/MOIN/functions/lib/plot_all_ADAPT_RFt.m
- Zip_Simufiles/moin_spin_library/MOIN/functions/lib/plot_all_ADAPT_RFt_1Dav.m
- Zip_Simufiles/moin_spin_library/MOIN/functions/lib/plot_all_ADAPT_RFt_fix_tRF.m
- Zip_Simufiles/moin_spin_library/MOIN/functions/lib/plot_all_ADAPT_RFt_fix_v1.m
- Zip_Simufiles/moin_spin_library/MOIN/functions/lib/plot_all_onefield.m
- Zip_Simufiles/moin_spin_library/MOIN/functions/lib/plot_all_tdBd.m
- Zip_Simufiles/moin_spin_library/MOIN/functions/lib/plot_all_tdtp.m
- Zip_Simufiles/moin_spin_library/MOIN/functions/lib/plot_all_tpBp.m
- Zip_Simufiles/moin_spin_library/MOIN/functions/lib/plot_all_ULF_SLIC2_SABRE.m
- Zip_Simufiles/moin_spin_library/MOIN/functions/lib/plot_all_ULF_SLIC_SABRE.m
- Zip_Simufiles/moin_spin_library/MOIN/functions/lib/plot_all_ULF_SLIC_SABRE_tb.m
- Zip_Simufiles/moin_spin_library/MOIN/functions/lib/plot_all_ULF_SLIC_SABRE_v1_voffset.m
- Zip_Simufiles/moin_spin_library/MOIN/functions/lib/plot_all_ULF_SLIC_SABRE_voffset_v1.m
- Zip_Simufiles/moin_spin_library/MOIN/functions/lib/plot_all_ULF_SLIC_SABRE_vrftcw.m
- Zip_Simufiles/moin_spin_library/MOIN/functions/lib/plot_all_ULF_SLIC_SABRE_vrfv1.m
- Zip_Simufiles/moin_spin_library/MOIN/functions/lib/plot_Energy.m
- Zip_Simufiles/moin_spin_library/MOIN/functions/lib/plot_kinetics.m
- Zip_Simufiles/moin_spin_library/MOIN/functions/lib/plot_spectrum.m
- Zip_Simufiles/moin_spin_library/MOIN/functions/lib/plot_xyz_spectra.m
- Zip_Simufiles/moin_spin_library/MOIN/functions/lib/plot_Ymap.m
- Zip_Simufiles/moin_spin_library/MOIN/functions/lib/print_progress.m
- Zip_Simufiles/moin_spin_library/MOIN/functions/lib/pulsed_sabre_tdBd.m
- Zip_Simufiles/moin_spin_library/MOIN/functions/lib/pulsed_sabre_tdtp.m
- Zip_Simufiles/moin_spin_library/MOIN/functions/lib/pulsed_sabre_tpBp.m
- Zip_Simufiles/moin_spin_library/MOIN/functions/lib/pulsed_sabre_tpBp_tconst.m
- Zip_Simufiles/moin_spin_library/MOIN/functions/lib/SABRE/
- Zip_Simufiles/moin_spin_library/MOIN/functions/lib/SABRE/Biexponential.m
- Zip_Simufiles/moin_spin_library/MOIN/functions/lib/SABRE/D2_integrals_noise.m
- Zip_Simufiles/moin_spin_library/MOIN/functions/lib/SABRE/expdec.m
- Zip_Simufiles/moin_spin_library/MOIN/functions/lib/SABRE/expdec_fit_data.m
- Zip_Simufiles/moin_spin_library/MOIN/functions/lib/SABRE/Exponential2.m
- Zip_Simufiles/moin_spin_library/MOIN/functions/lib/SABRE/Fit_CA_10_SEPP_SPINEPT_nonuniform.m
- Zip_Simufiles/moin_spin_library/MOIN/functions/lib/SABRE/Fit_CA_12_SEPP_SPINEPT_nonuniform.m
- Zip_Simufiles/moin_spin_library/MOIN/functions/lib/SABRE/Fit_CA_2_SEPP_SABRE_nonuniform.m
- Zip_Simufiles/moin_spin_library/MOIN/functions/lib/SABRE/Fit_CA_3_SEPP_SPINEPT_nonuniform.m
- Zip_Simufiles/moin_spin_library/MOIN/functions/lib/SABRE/Fit_CA_6_SEPP_SPINEPT.m
- Zip_Simufiles/moin_spin_library/MOIN/functions/lib/SABRE/Fit_CA_6_SEPP_SPINEPT_nonuniform.m
- Zip_Simufiles/moin_spin_library/MOIN/functions/lib/SABRE/Fit_CA_9_SEPP_SPINEPT_nonuniform.m
- Zip_Simufiles/moin_spin_library/MOIN/functions/lib/SABRE/Fit_CA_SABRE_ESOTHERIC.m
- Zip_Simufiles/moin_spin_library/MOIN/functions/lib/SABRE/Fit_CA_SEPPSABRE.m
- Zip_Simufiles/moin_spin_library/MOIN/functions/lib/SABRE/fit_exp_function.m
- Zip_Simufiles/moin_spin_library/MOIN/functions/lib/SABRE/get_SABRE_initial_state.m
- Zip_Simufiles/moin_spin_library/MOIN/functions/lib/SABRE/kd_EXSY.m
- Zip_Simufiles/moin_spin_library/MOIN/functions/lib/SABRE/load_ESOTHERIC_simulation.m
- Zip_Simufiles/moin_spin_library/MOIN/functions/lib/SABRE/Load_INEPT_simulation.m
- Zip_Simufiles/moin_spin_library/MOIN/functions/lib/SABRE/Load_SABRE_System.m
- Zip_Simufiles/moin_spin_library/MOIN/functions/lib/SABRE/Load_SABRE_System_Name.m
- Zip_Simufiles/moin_spin_library/MOIN/functions/lib/SABRE/plot_all_onefield.m
- Zip_Simufiles/moin_spin_library/MOIN/functions/lib/SABRE/plot_kinetics_2D.m
- Zip_Simufiles/moin_spin_library/MOIN/functions/lib/SABRE/plot_spectrum.m
- Zip_Simufiles/moin_spin_library/MOIN/functions/lib/SABRE/poly1.m
- Zip_Simufiles/moin_spin_library/MOIN/functions/lib/SABRE/poly1_fit_cal.m
- Zip_Simufiles/moin_spin_library/MOIN/functions/lib/SABRE/poly2.m
- Zip_Simufiles/moin_spin_library/MOIN/functions/lib/SABRE/poly2_fit_cal.m
- Zip_Simufiles/moin_spin_library/MOIN/functions/lib/SABRE/pulsedbipolar_SABRE_td.m
- Zip_Simufiles/moin_spin_library/MOIN/functions/lib/SABRE/pulsed_SABRE_td.m
- Zip_Simufiles/moin_spin_library/MOIN/functions/lib/SABRE/pulsed_SABRE_tdBd.m
- Zip_Simufiles/moin_spin_library/MOIN/functions/lib/SABRE/pulsed_SABRE_tdtp.m
- Zip_Simufiles/moin_spin_library/MOIN/functions/lib/SABRE/pulsed_SABRE_tp.m
- Zip_Simufiles/moin_spin_library/MOIN/functions/lib/SABRE/pulsed_SABRE_tpBp.m
- Zip_Simufiles/moin_spin_library/MOIN/functions/lib/SABRE/pulsed_SABRE_tpBp_tconst.m
- Zip_Simufiles/moin_spin_library/MOIN/functions/lib/SABRE/SABREINEPTte.m
- Zip_Simufiles/moin_spin_library/MOIN/functions/lib/SABRE/SABREINEPTte_fit_cal.m
- Zip_Simufiles/moin_spin_library/MOIN/functions/lib/SABRE/sabre_Esotheric_SOT.m
- Zip_Simufiles/moin_spin_library/MOIN/functions/lib/SABRE/sabre_Esotheric_SOT_N.m
- Zip_Simufiles/moin_spin_library/MOIN/functions/lib/SABRE/sabre_Esotheric_TAvd_SOT.m
- Zip_Simufiles/moin_spin_library/MOIN/functions/lib/SABRE/sabre_Esotheric_TBvd_SOT.m
- Zip_Simufiles/moin_spin_library/MOIN/functions/lib/SABRE/sabre_Esotheric_Te_SOT.m
- Zip_Simufiles/moin_spin_library/MOIN/functions/lib/SABRE/sabre_FID.m
- Zip_Simufiles/moin_spin_library/MOIN/functions/lib/SABRE/sabre_inept2tev_SOT.m
- Zip_Simufiles/moin_spin_library/MOIN/functions/lib/SABRE/sabre_inept2_SOT.m
- Zip_Simufiles/moin_spin_library/MOIN/functions/lib/SABRE/sabre_ineptplus_SOT.m
- Zip_Simufiles/moin_spin_library/MOIN/functions/lib/SABRE/sabre_inept_SOT.m
- Zip_Simufiles/moin_spin_library/MOIN/functions/lib/SABRE/SABRE_IrHH_threesite_exchange_Lmatrix.m
- Zip_Simufiles/moin_spin_library/MOIN/functions/lib/SABRE/SABRE_mod1_FID.m
- Zip_Simufiles/moin_spin_library/MOIN/functions/lib/SABRE/SABRE_mod2_FID.m
- Zip_Simufiles/moin_spin_library/MOIN/functions/lib/SABRE/SABRE_onesite_exchange_EigenValuesMethod.m
- Zip_Simufiles/moin_spin_library/MOIN/functions/lib/SABRE/SABRE_onesite_exchange_Lmatrix.m
- Zip_Simufiles/moin_spin_library/MOIN/functions/lib/SABRE/SABRE_onesite_exchange_Lmatrix2.m
- Zip_Simufiles/moin_spin_library/MOIN/functions/lib/SABRE/SABRE_onesite_exchange_Lmatrix2kaprime.m
- Zip_Simufiles/moin_spin_library/MOIN/functions/lib/SABRE/SABRE_onesite_exchange_LmatrixK.m
- Zip_Simufiles/moin_spin_library/MOIN/functions/lib/SABRE/SABRE_SEPPINEPT_SOT.m
- Zip_Simufiles/moin_spin_library/MOIN/functions/lib/SABRE/SABRE_SEPP_SOT.m
- Zip_Simufiles/moin_spin_library/MOIN/functions/lib/SABRE/SABRE_twosite_exchange_Lmatrix.m
- Zip_Simufiles/moin_spin_library/MOIN/functions/lib/SABRE/SABRE_twosite_exchange_LmatrixK.m
- Zip_Simufiles/moin_spin_library/MOIN/functions/lib/SABRE/SABRE_twosite_exchange_LmatrixkaRf.m
- Zip_Simufiles/moin_spin_library/MOIN/functions/lib/SABRE/SABRE_twosite_exchange_Lmatrix_TwoRvalues.m
- Zip_Simufiles/moin_spin_library/MOIN/functions/lib/SABRE/SinusDamp.m
- Zip_Simufiles/moin_spin_library/MOIN/functions/lib/SABRE/Substrate_concentration.m
- Zip_Simufiles/moin_spin_library/MOIN/functions/lib/sabre_ADAPT_1Dav.m
- Zip_Simufiles/moin_spin_library/MOIN/functions/lib/sabre_ADAPT_1Dav_ref1.m
- Zip_Simufiles/moin_spin_library/MOIN/functions/lib/sabre_ADAPT_1Dav_ref1andback.m
- Zip_Simufiles/moin_spin_library/MOIN/functions/lib/sabre_ADAPT_RFt.m
- Zip_Simufiles/moin_spin_library/MOIN/functions/lib/sabre_ADAPT_RFt_ref1.m
- Zip_Simufiles/moin_spin_library/MOIN/functions/lib/sabre_ADAPT_v1.m
- Zip_Simufiles/moin_spin_library/MOIN/functions/lib/sabre_exC_SLIC_Q.m
- Zip_Simufiles/moin_spin_library/MOIN/functions/lib/sabre_exC_tB.m
- Zip_Simufiles/moin_spin_library/MOIN/functions/lib/sabre_exC_ULF_SLIC.m
- Zip_Simufiles/moin_spin_library/MOIN/functions/lib/sabre_exC_ULF_SLIC_RampDown.m
- Zip_Simufiles/moin_spin_library/MOIN/functions/lib/sabre_ideal_ADAPT_RFt.m
- Zip_Simufiles/moin_spin_library/MOIN/functions/lib/sabre_MOD2_tB.m
- Zip_Simufiles/moin_spin_library/MOIN/functions/lib/sabre_MOD2_ULF_SLIC.m
- Zip_Simufiles/moin_spin_library/MOIN/functions/lib/sabre_MOD2_ULF_SLIC_Q.m
- Zip_Simufiles/moin_spin_library/MOIN/functions/lib/sabre_tB_single.m
- Zip_Simufiles/moin_spin_library/MOIN/functions/lib/SABRE_twosite_exchange_Lmatrixka.m
- Zip_Simufiles/moin_spin_library/MOIN/functions/lib/sabre_ULF_2SLIC.m
- Zip_Simufiles/moin_spin_library/MOIN/functions/lib/sabre_ULF_SEPP.m
- Zip_Simufiles/moin_spin_library/MOIN/functions/lib/sabre_ULF_SLIC_rampdown.m
- Zip_Simufiles/moin_spin_library/MOIN/functions/lib/sabre_ULF_SLIC_rampdown_fixed.m
- Zip_Simufiles/moin_spin_library/MOIN/functions/lib/save_adMFC.m
- Zip_Simufiles/moin_spin_library/MOIN/functions/lib/save_adMFCBf.m
- Zip_Simufiles/moin_spin_library/MOIN/functions/lib/save_adMFCBh.m
- Zip_Simufiles/moin_spin_library/MOIN/functions/lib/save_adMFCt.m
- Zip_Simufiles/moin_spin_library/MOIN/functions/lib/save_all_onefield.m
- Zip_Simufiles/moin_spin_library/MOIN/functions/lib/save_all_tdBd.m
- Zip_Simufiles/moin_spin_library/MOIN/functions/lib/save_all_tdtp.m
- Zip_Simufiles/moin_spin_library/MOIN/functions/lib/save_all_tpBp.m
- Zip_Simufiles/moin_spin_library/MOIN/functions/lib/save_Energy.m
- Zip_Simufiles/moin_spin_library/MOIN/functions/lib/sel90_phINEPTplus.m
- Zip_Simufiles/moin_spin_library/MOIN/functions/lib/SEPP.m
- Zip_Simufiles/moin_spin_library/MOIN/functions/lib/SEPPINEPTplus.m
- Zip_Simufiles/moin_spin_library/MOIN/functions/lib/SEPPINEPTplusothers.m
- Zip_Simufiles/moin_spin_library/MOIN/functions/lib/Spectrum_1D.m
- Zip_Simufiles/moin_spin_library/MOIN/functions/lib/SPESOTHERIC.m
- Zip_Simufiles/moin_spin_library/MOIN/functions/lib/SPIN/
- Zip_Simufiles/moin_spin_library/MOIN/functions/lib/SPIN/addZEROSaround.m
- Zip_Simufiles/moin_spin_library/MOIN/functions/lib/SPIN/Bloch.m
- Zip_Simufiles/moin_spin_library/MOIN/functions/lib/SPIN/Bloch_RD.m
- Zip_Simufiles/moin_spin_library/MOIN/functions/lib/SPIN/GAUSSaround.m
- Zip_Simufiles/moin_spin_library/MOIN/functions/lib/SPIN/GrayMap.m
- Zip_Simufiles/moin_spin_library/MOIN/functions/lib/SPINS/
- Zip_Simufiles/moin_spin_library/MOIN/functions/lib/SPINS/Load_SPINS_Systems.m
- Zip_Simufiles/moin_spin_library/MOIN/functions/lib/SPINS/SPINS_Systems.m
- Zip_Simufiles/moin_spin_library/MOIN/functions/processing/
- Zip_Simufiles/moin_spin_library/MOIN/functions/processing/D1_integral.m
- Zip_Simufiles/moin_spin_library/MOIN/functions/processing/D2_integrals.m
- Zip_Simufiles/moin_spin_library/MOIN/functions/sub_dens/
- Zip_Simufiles/moin_spin_library/MOIN/functions/sub_dens/collectX.m
- Zip_Simufiles/moin_spin_library/MOIN/functions/sub_dens/collectY.m
- Zip_Simufiles/moin_spin_library/MOIN/functions/sub_dens/CosTheta.m
- Zip_Simufiles/moin_spin_library/MOIN/functions/sub_dens/Create_V1.m
- Zip_Simufiles/moin_spin_library/MOIN/functions/sub_dens/EvolutionH_RD0_sol.m
- Zip_Simufiles/moin_spin_library/MOIN/functions/sub_dens/EvolutionH_RDT_sol.m
- Zip_Simufiles/moin_spin_library/MOIN/functions/sub_dens/EvolutionH_RD_sol.m
- Zip_Simufiles/moin_spin_library/MOIN/functions/sub_dens/H2Super.m
- Zip_Simufiles/moin_spin_library/MOIN/functions/sub_dens/HXYZJij.m
- Zip_Simufiles/moin_spin_library/MOIN/functions/sub_dens/HZ.m
- Zip_Simufiles/moin_spin_library/MOIN/functions/sub_dens/HZeeman1.m
- Zip_Simufiles/moin_spin_library/MOIN/functions/sub_dens/HZJij.m
- Zip_Simufiles/moin_spin_library/MOIN/functions/sub_dens/HZJijzz.m
- Zip_Simufiles/moin_spin_library/MOIN/functions/sub_dens/HZJij_2RF_ULF.m
- Zip_Simufiles/moin_spin_library/MOIN/functions/sub_dens/HZJij_RF1.m
- Zip_Simufiles/moin_spin_library/MOIN/functions/sub_dens/HZJij_RF_ULF.m
- Zip_Simufiles/moin_spin_library/MOIN/functions/sub_dens/KronSuper.m
- Zip_Simufiles/moin_spin_library/MOIN/functions/sub_dens/mtz2vec.m
- Zip_Simufiles/moin_spin_library/MOIN/functions/sub_dens/P2.m
- Zip_Simufiles/moin_spin_library/MOIN/functions/sub_dens/RDD.m
- Zip_Simufiles/moin_spin_library/MOIN/functions/sub_dens/RDD_EN.m
- Zip_Simufiles/moin_spin_library/MOIN/functions/sub_dens/RLFF.m
- Zip_Simufiles/moin_spin_library/MOIN/functions/sub_dens/RLFF_EN.m
- Zip_Simufiles/moin_spin_library/MOIN/functions/sub_dens/RLFF_POP.m
- Zip_Simufiles/moin_spin_library/MOIN/functions/sub_dens/SABRE_CAP_NL.m
- Zip_Simufiles/moin_spin_library/MOIN/functions/sub_dens/SABRE_CAP_sol.m
- Zip_Simufiles/moin_spin_library/MOIN/functions/sub_dens/TraceSuper.m
- Zip_Simufiles/moin_spin_library/MOIN/functions/sub_dens/TraceSuper1.m
- Zip_Simufiles/moin_spin_library/MOIN/functions/sub_dens/vec2mtz.m
- Zip_Simufiles/moin_spin_library/MOIN/functions/sub_dens/VJij.m
- Zip_Simufiles/pyruvate/
- Zip_Simufiles/pyruvate/Simu_25nT/
- Zip_Simufiles/pyruvate/Simu_25nT/LoadPath.m
- Zip_Simufiles/pyruvate/Simu_25nT/ZULFCOSY.m
- Zip_Simufiles/pyruvate/Simu_494nT/
- Zip_Simufiles/pyruvate/Simu_494nT/LoadPath.m
- Zip_Simufiles/pyruvate/Simu_494nT/ZULFCOSY.m
- Zip_Simufiles/pyruvate/Simu_ZULF/
- Zip_Simufiles/pyruvate/Simu_ZULF/LoadPath.m
- Zip_Simufiles/pyruvate/Simu_ZULF/ZULFCOSY.m
- Zip_Simufiles/Readme.txt
