# Supplementary material for: Indirect Zero-Field Nuclear Magnetic Resonance Spectroscopy
Source: Anal Chem. 2025 Jul 25;97(32):17336–44. doi: 10.1021/acs.analchem.5c00874 (PMC12368839; doi:10.1021/acs.analchem.5c00874)
Supplement: Supplementary file 1 [file ac5c00874_si_002.zip › Zip_Simufiles/Acetonitrile/LoadPath.m]

function p = LoadPath()
    p=path;
    %below write your own path
    % for AP
    PATH2MOIN='\\yourpath\';
    % for CA
    %PATH2MOIN='G:\.shortcut-targets-by-id\1-XRbGQ-3Z93DOptEdwjJ6iviB1PC2QTI\2P_PHIP_and_more\0_MOIN_library\';    
    p=path(p,[PATH2MOIN 'functions\classes']);
    p=path(p,[PATH2MOIN 'functions\drawing']);
    p=path(p,[PATH2MOIN 'functions\sub_dens']);    
    p=path(p,[PATH2MOIN 'functions\lib']);
    p=path(p,[PATH2MOIN 'functions\lib\SABRE']);
end
