# Supplementary material for: Indirect Zero-Field Nuclear Magnetic Resonance Spectroscopy
Source: Anal Chem. 2025 Jul 25;97(32):17336–44. doi: 10.1021/acs.analchem.5c00874 (PMC12368839; doi:10.1021/acs.analchem.5c00874)
Supplement: Supplementary file 1 [file ac5c00874_si_002.zip › Zip_Simufiles/Acetonitrile/ZULFCOSY_Acetonitrile.m]

%% start %%%%%%%%%%%%%%%%%%%%%%%%%%%%%%%%%%%%%%%%%%%%%%%%%%%%%%%%%
clear; %clear all and delete all previous data
tic
p=LoadPath();
Folder = "out\ZULF_COSY_";

%% Load System %%%%%%%%%%%%%%%%%%%%%%%%%%%%%%%%%%%%%%%%%%%%%%%%%%%
spec.B0 = [0,0,51.6869]*1e-6;           % [T] 3D observation field [x y z]
System_ID = 55;             % "3FPy" is system 54
System=Load_System_Name(System_ID); 

JAX=1.75;                     % AX spin coupling
ex=Load_System(System,JAX);
ex.Folder=Folder+System+"COSY_ZULF_.mat";
%% RF %%%%%%%%%%%%%%%%%%%%%%%%%%%%%%%%%%%%%%%%%%%%%%%%%%%%%%%%%%%%
ex.RF.Pulse=[60/180*pi,60/180*pi];
ex.RF.Phase=["X";"X"];
va = abs(spec.B0(3)*ex.S.gamma{1}/(2*pi)); % Hz
vX = abs(spec.B0(3)*ex.S.gamma{end}/(2*pi)); % Hz

%% change parameters here %%%%%%%%%%%%%%%%%%%%%%%%%%%%%%%%%%%%%%%%
xaxiswidth=5;             %+-10Hz from central peak
yaxiswidth=5;


spec.Bm =[0,0,0.1]*1e-9;           % [T] mixing field 3D [x y z]
spec.R2=1/10;                   % phenomenological 1/T2* = [s-1]
spec.proc.k = 4; % parameter for appodization / weighting constant
spec.FWHM = 1/(pi*spec.R2);     % FWHM in Hz
spec.SW1=2*yaxiswidth;                % spetral width in indirect dimension [Hz]
spec.TD1=81;                          % number of points in indirect dimension
spec.SW2=2*(max([va,vX])+xaxiswidth)  ;             % spectral width in direct dimension [Hz]
spec.TD2=35290;           % spectral number of points in FID  

pA = 0.4;                   % polarization of spins A
pX = 1;                    % polarization of the spin X
p3z = -3;
%% Plot Settings %%%%%%%%%%%%%%%%%%%%%%%%%%%%%%%%%%%%%%%%%%%%%%%%%%%%%%%%%%

FontSize=8;
cbwidth=0.025;
totalsizex=310;
totalsizey=310;
YLabeltime="Frequency2 (direct) (Hz)";
XLabeltime='evolution time [s]';
XLabelcosy="Frequency2 (direct) (Hz)";
YLabelcosy="Frequency1 (indirect) (Hz)";

sgap=0.01;
bgap=0.15;
xlongside=0.63;
ylongside=0.63;
shortside=0.1;

%% Initial state %%%%%%%%%%%%%%%%%%%%%%%%%%%%%%%%%%%%%%%%%%%%%%%%%
r0   = DensityMatrix(ex.S.U + (pA*ex.S.Dir("Z",1:ex.S.N-1) + pX*ex.S.Dir("Z",ex.S.N))); 
r0.val = r0.val + p3z*(ex.S.z{1}*ex.S.z{2}+ex.S.z{1}*ex.S.z{3}+ex.S.z{2}*ex.S.z{3})*ex.S.z{4};
%r0 = get_initial_state(12,ex);
%% calculate 1 ZULF COSY spectrum %%%%%%%%%%%%%%%%%%%%%%%%%%%%%%%%
[spec] = COSY_ZULF_FID(ex,r0,spec); 
%%
[spec] = COSY_ZULF_processing(spec);
save("spec_10p10.mat","spec","-mat")


%% choose relevant data
f=spec.FRQ2;
%ind_f=find(0 <= f & f <=f(end));

ind_A = find((va(end)-xaxiswidth) < f & f <(va(end)+xaxiswidth));
ind_X = find((vX(end)-xaxiswidth) < f & f <(vX(end)+xaxiswidth));

f_A = f(ind_A);
f_X = f(ind_X);

Fl_A=min(f_A);
Fl_X=min(f_X);

Fh_A=max(f_A);
Fh_X=max(f_X);


cosy_A=abs(spec.spec.Y(ind_A,:)).';
cosy_X=abs(spec.spec.Y(ind_X,:)).';

%% calculate projections
%calculate the high field projection for A (mostly hydrogen) 
hfspec_A=zeros(length(cosy_A(1,:)),1); %Length of one row (how many columns do we have) 
for a =1:length(cosy_A(1,:))        %loop over all columns
   hfspec_A(a)=mean(cosy_A(:,a));   %average over the column a
end

%calculate the evolution field projection for A (mostly hydrogen)
efspec_A=zeros(length(cosy_A(:,1)),1); %length of one column (how many rows do we have) 
for a =1:length(cosy_A(:,1))            %loop over all rows
        efspec_A(a)=mean(cosy_A(a,:));  %average over row a
end

%calculate the high field projection for X (here 19F)
hfspec_X=zeros(length(cosy_X(1,:)),1); %Length of one row (how many columns do we have) 
for a =1:length(cosy_X(1,:))          %loop over all columns
   hfspec_X(a)=mean(cosy_X(:,a));     %average over the column a
end

%calculate the evolution field projection for X (here 19F)
efspec_X=zeros(length(cosy_X(:,1)),1);  %length of one column (how many rows do we have) 
for a =1:length(cosy_A(:,1))            %loop over all rows
        efspec_X(a)=mean(cosy_X(a,:));  %average over row a
end


%% perform COSY plots%%%%%%%%%%%%%%%%%%%%%%%%%%%%%%%%%%%%%%%%%%%%%%%%%%%%%%
levels_X=linspace(0.4,max(max(cosy_X)),20);


levels_A=linspace(70000,max(max(cosy_A)),20);


f2 =spec.FRQ1; %frequency axis for the low field


fig1=figure;
fig1.Position=[400 200 totalsizex totalsizey];

pos1 = [bgap bgap+ylongside+sgap xlongside shortside];
pos2=[bgap bgap xlongside ylongside];
pos3= [bgap+xlongside+sgap bgap shortside ylongside];
pos4=[bgap+xlongside+sgap+shortside+sgap bgap cbwidth ylongside];

subplot('Position',pos1);
plot(f_X,hfspec_X,'Color','black')
xlim([min(f_X) max(f_X)])
set(gca,'visible','off')

subplot('Position',pos2);
contour(f_X,f2,cosy_X,levels_X)
%set(gca,'YDir','normal')
%clim([0 cup_X])
%set(colorbar,'Position',pos4,'FontSize',FontSize,'Box','off')
axis([min(f_X), max(f_X),min(f2), max(f2)])
ylabel("Frequency1 (indirect) (Hz)");
xlabel("Frequency2 (direct) (Hz)");
ax = gca;
ax.FontSize = FontSize; 

subplot('Position',pos3);
plot(f2,efspec_X,'Color','black')
xlim([min(f2) max(f2)])
set(gca,'visible','off','XDir','reverse')
camroll(-90)
fontname("Calibri")
saveas(fig1,'ZULFsimuAcetonitrile_N','svg');


fig2=figure;
fig2.Position=[400 200 totalsizex totalsizey];

subplot('Position',pos1);
plot(f_A,hfspec_A,'Color','black')
xlim([min(f_A) max(f_A)])
set(gca,'visible','off')

subplot('Position',pos2);
contour(f_A,f2,cosy_A,levels_A)
% set(gca,'YDir','normal')
% clim([0 cup_A])
% set(colorbar,'Position',pos4,'FontSize',FontSize,'Box','off')
axis([min(f_A), max(f_A),min(f2), max(f2)])
ylabel("Frequency1 (indirect) (Hz)");
xlabel("Frequency2 (direct) (Hz)");
ax = gca;
ax.FontSize = FontSize; 


subplot('Position',pos3);
plot(f2,efspec_A,'Color','black')
xlim([min(f2) max(f2)])
set(gca,'visible','off','XDir','reverse')
camroll(-90)
fontname("Calibri")
saveas(fig2,'ZULFsimu_Acetonitrile_H','svg');


toc
