# Supplementary material for: Indirect Zero-Field Nuclear Magnetic Resonance Spectroscopy
Source: Anal Chem. 2025 Jul 25;97(32):17336–44. doi: 10.1021/acs.analchem.5c00874 (PMC12368839; doi:10.1021/acs.analchem.5c00874)
Supplement: Supplementary file 1 [file ac5c00874_si_002.zip › Zip_Simufiles/FPyridine/ZULFCOSY_Spectrum_simu_3FPyr.m]

%% start %%%%%%%%%%%%%%%%%%%%%%%%%%%%%%%%%%%%%%%%%%%%%%%%%%%%%%%%%
clear all; %clear all and delete all previous data
tic
p=LoadPath();
Folder = "";

%% Load System %%%%%%%%%%%%%%%%%%%%%%%%%%%%%%%%%%%%%%%%%%%%%%%%%%%
spec.B0 = [0,0,51.7122]*1e-6;           % [T] observation field
System_ID = 54;             % "3FPy" is system 54
System=Load_System_Name(System_ID); 

JAX=4;                     % AX spin coupling
ex=Load_System(System,JAX);
ex.Folder=Folder+System+"_pX.mat";
%% RF %%%%%%%%%%%%%%%%%%%%%%%%%%%%%%%%%%%%%%%%%%%%%%%%%%%%%%%%%%%%
ex.RF.Pulse=[60/180*pi,60/180*pi];
ex.RF.Phase=["X";"X"];
va = spec.B0*ex.S.gamma{1}/(2*pi); % Hz
vX = spec.B0*ex.S.gamma{end}/(2*pi); % Hz

%% change parameters here %%%%%%%%%%%%%%%%%%%%%%%%%%%%%%%%%%%%%%%%
axiswidth=20;             %+-20Hz from central peak

spec.Bm = [0 0 0.1]*1e-9;           % [T] mixing field
spec.R2=1/10; % phenomenological 1/T2* = [s-1]
spec.proc.k = 6; % parameter for appodization / weighting constant
spec.FWHM = 1/(pi*spec.R2);     % FWHM in Hz
spec.SW1=2*axiswidth;                % spetral width in indirect dimension [Hz]
              
spec.TD1=201;% number of points in indirect dimension
spec.SW2=2*(max([va,vX])+axiswidth)  ;             % spectral width in direct dimension [Hz]
spec.TD2=35548;           % spectral number of points in FID  
%spec.TD2=2000;

pA = 0;                   % polarization of spins A
pX = 1;                    % polarization of the spin X


%% Plot Settings %%%%%%%%%%%%%%%%%%%%%%%%%%%%%%%%%%%%%%%%%%%%%%%%%%%%%%%%%%
colorbarratio_A_cosy=1; %clim[0 max(spectrum)/colorbarratio] (range of the colorbar)
colorbarratio_X_cosy=1;


FontSize=8;
cbwidth=0.025;
totalsizex=310;
totalsizey=310;
YLabeltime="Frequency2 (direct) (Hz)";
XLabeltime='evolution time [s]';
XLabelcosy="Frequency2 (direct) (Hz)";
YLabelcosy="Frequency1 (indirect) (Hz)";

sgap=0.01;
bgap=0.15;
xlongside=0.63;
ylongside=0.63;
shortside=0.1;

%% Initial state %%%%%%%%%%%%%%%%%%%%%%%%%%%%%%%%%%%%%%%%%%%%%%%%%
r0   = DensityMatrix(ex.S.U + (pA*ex.S.Dir("Z",1:ex.S.N-1) + pX*ex.S.Dir("Z",ex.S.N))); 

%r0 = get_initial_state(12,ex);

%% calculate 1 ZULF COSY spectrum %%%%%%%%%%%%%%%%%%%%%%%%%%%%%%%%
[spec] = COSY_ZULF_FID(ex,r0,spec); 
%%
[spec] = COSY_ZULF_processing(spec);
save(ex.Folder,"spec","-mat")

%% calculate projections
f=spec.FRQ2;

ind_A = find((va(end)-axiswidth) < f & f <(va(end)+axiswidth));
ind_X = find((vX(end)-axiswidth) < f & f <(vX(end)+axiswidth));

f_A = f(ind_A);
f_X = f(ind_X);

Fl_A=min(f_A);
Fl_X=min(f_X);

Fh_A=max(f_A);
Fh_X=max(f_X);


cosy_A=abs(spec.spec.Y(ind_A,:)).';
cosy_X=abs(spec.spec.Y(ind_X,:)).';

%calculate the high field projection for A (mostly hydrogen)
hfspec_A=zeros(length(cosy_A(1,:)),1); %Length of one row (how many columns do we have) 
for a =1:length(cosy_A(1,:))        %loop over all columns
   hfspec_A(a)=mean(cosy_A(:,a));   %average over the column a
end

%calculate the evolution field projection for A (mostly hydrogen)
efspec_A=zeros(length(cosy_A(:,1)),1); %length of one column (how many rows do we have) 
for a =1:length(cosy_A(:,1))            %loop over all rows
        efspec_A(a)=mean(cosy_A(a,:));  %average over row a
end

%calculate the high field projection for X (here 19F)
hfspec_X=zeros(length(cosy_X(1,:)),1); %Length of one row (how many columns do we have) 
for a =1:length(cosy_X(1,:))          %loop over all columns
   hfspec_X(a)=mean(cosy_X(:,a));     %average over the column a
end

%calculate the evolution field projection for X (here 19F)
efspec_X=zeros(length(cosy_X(:,1)),1);  %length of one column (how many rows do we have) 
for a =1:length(cosy_A(:,1))            %loop over all rows
        efspec_X(a)=mean(cosy_X(a,:));  %average over row a
end


%% perform COSY plots%%%%%%%%%%%%%%%%%%%%%%%%%%%%%%%%%%%%%%%%%%%%%%%%%%%%%%
levels_X=linspace(70000,max(max(cosy_X)),20);
levels_A=linspace(60000,max(max(cosy_A)),20);

f2 =spec.FRQ1; %frequency axis for the low field
cup_X = max(max(cosy_X))/colorbarratio_X_cosy; %range of the colorbar
cup_A = max(max(cosy_A))/colorbarratio_A_cosy;

fig1=figure;
fig1.Position=[400 200 totalsizex totalsizey];

pos1 = [bgap bgap+ylongside+sgap xlongside shortside];
pos2=[bgap bgap xlongside ylongside];
pos3= [bgap+xlongside+sgap bgap shortside ylongside];
pos4=[bgap+xlongside+sgap+shortside+sgap bgap cbwidth ylongside];

subplot('Position',pos1);
plot(f_X,hfspec_X,'Color','black')
xlim([Fl_X Fh_X])
set(gca,'visible','off')

subplot('Position',pos2);
contour(f_X,f2,cosy_X,levels_X)
%set(gca,'YDir','normal')
%clim([0 cup_X])
%set(colorbar,'Position',pos4,'FontSize',FontSize,'Box','off')
axis([min(f_X), max(f_X),min(f2), max(f2)])
ylabel("Frequency1 (indirect) (Hz)");
xlabel("Frequency2 (direct) (Hz)");
ax = gca;
ax.FontSize = FontSize; 

subplot('Position',pos3);
plot(f2,efspec_X,'Color','black')
%xlim([-xaxiswidth xaxiswidth])
set(gca,'visible','off','XDir','reverse')
camroll(-90)
fontname("Calibri")
saveas(fig1,'simu_3FPyridine_F','svg');

fig2=figure;
fig2.Position=[400 200 totalsizex totalsizey];

subplot('Position',pos1);
plot(f_A,hfspec_A,'Color','black')
xlim([Fl_A Fh_A])
set(gca,'visible','off')

subplot('Position',pos2);
contour(f_A,f2,cosy_A,levels_A)
% set(gca,'YDir','normal')
% clim([0 cup_A])
% set(colorbar,'Position',pos4,'FontSize',FontSize,'Box','off')
axis([min(f_A), max(f_A),min(f2), max(f2)])
ylabel("Frequency1 (indirect) (Hz)");
xlabel("Frequency2 (direct) (Hz)");
ax = gca;
ax.FontSize = FontSize; 


subplot('Position',pos3);
plot(f2,efspec_A,'Color','black')
%xlim([-yaxiswidth yaxiswidth])
set(gca,'visible','off','XDir','reverse')
camroll(-90)
fontname("Calibri")
saveas(fig2,'simu_3FPyridine_H','svg');


toc
