# Supplementary material for: Indirect Zero-Field Nuclear Magnetic Resonance Spectroscopy
Source: Anal Chem. 2025 Jul 25;97(32):17336–44. doi: 10.1021/acs.analchem.5c00874 (PMC12368839; doi:10.1021/acs.analchem.5c00874)
Supplement: Supplementary file 1 [file ac5c00874_si_002.zip › Zip_Simufiles/moin_spin_library/MOIN/functions/lib/Load_System_Name.m]

function out = Load_System_Name(ID)

    System{1} ="Eth-Acetate-d3-spin3";
    System{2} ="Eth-Acetate-d3-spin3-sCH2";
    System{3} ="Eth-Acetate-spin6";
    System{4} ="Eth-Acetate-spin6-sCH2";
    System{5} ="Eth-Acetate-spin9";
    System{6} ="Eth-Acetate-spin9-sCH2";

    System{7}="Eth-Pyruvate-spin9";
    System{8}="Eth-Pyruvate-spin9-sCH2";    
    System{10}="Eth-PyruvateD6-spin3-sCH2";
    System{11}="Eth-PyruvateD3-spin9";
    System{12}="Eth-PyruvateD6-spin9";


    System{13} = "EthD3-PyruvateD3-spin3";
    System{14} = "EthD3-PyruvateD2-spin4";    
    System{15} = "EthD3-PyruvateD1-spin5";
    System{16} = "EthD3-Pyruvate-spin6";
    
    

    System{17}="PLAC-spins-6";
    System{18}="PLAC-spins-6-sCH";
    System{19}="PLAC-spins-6-sCH3";
    System{20}="PLACd2-spins-4";
    System{21}="PLACd2-spins-4-sCH";
    System{22}="PLACd2-spins-4-sCH3";

    System{23}="HEP-spins-6";
    System{24}="HEP-spins-6-sCH2";
    System{25}="HEP-spins-6-sCH3";
    System{26}="HEP-d8";
    System{27}="HEP-d8-sCH3";
    System{28}="HEP-d8-sCH2";
    System{29}="HEP-d3-spins-5";
    System{30}="HEP-d3-spins-5-sCH3";
    System{31}="HEP-d3-spins-5-sCH2";
    
    System{32}="ABX_7Hz";
    System{33}="ABX_7Hz-sA";
    
    System{34}="SABRE-AAXX";
    System{35}="SABRE-AAXX-sel";
    
    System{36}="SABRE-AAX";
    System{37}="SABRE-AAX-sel";
    
    System{38}="Fumarate-spin3";
    System{39}="Maleate-spin3";
           
    System{40} ="Eth-Acetate-d3-spin2";
    
    System{41} ="Eth-Phe-Prop-spin2";
    
    System{42} ="Eth-Phe-Prop-spin3";
    
    System{43} ="EthD3-PyruvateD3-spin2";
    System{44} = "AX";
    System{45} = "A2X";
    System{46} = "A3X";
    System{47} = "HH-1C-Pyruvate";
    System{48} = "HH-2C-Pyruvate";
    System{49} = "A(1Hspin1)X";
    System{50} = "A(1Hspin1.5)X";
    System{51} = "A3XX";

    System{52} = "TIFBU"; %Baer, Hoevener, JMR2012

    System{53} = "Pyridine"; % 10.1002/cphc.201300595
    System{54} = "3FPy"; % 10.1002/cphc.201900757
    System{55} = "A3N"; 


    
    out = System{ID};
end
