# Supplementary material for: Indirect Zero-Field Nuclear Magnetic Resonance Spectroscopy
Source: Anal Chem. 2025 Jul 25;97(32):17336–44. doi: 10.1021/acs.analchem.5c00874 (PMC12368839; doi:10.1021/acs.analchem.5c00874)
Supplement: Supplementary file 1 [file ac5c00874_si_002.zip › Zip_Simufiles/moin_spin_library/MOIN/functions/lib/plot_Ymap.m]

function plot_Ymap(ex,Ymap,t1v,t2v)
    [X, Y] = meshgrid(t1v,t2v); 
    texts.x = '\tau_1 (s)';
    texts.y = '\tau_2 (s)';
    texts.title = 'Polarization X';
    plot2D(X,Y,Ymap.X,texts)
    texts.title = 'Polarization Y';
    plot2D(X,Y,Ymap.Y,texts)
    texts.title = 'Polarization Z';
    plot2D(X,Y,Ymap.Z,texts)
end
