# Supplementary material for: Indirect Zero-Field Nuclear Magnetic Resonance Spectroscopy
Source: Anal Chem. 2025 Jul 25;97(32):17336–44. doi: 10.1021/acs.analchem.5c00874 (PMC12368839; doi:10.1021/acs.analchem.5c00874)
Supplement: Supplementary file 1 [file ac5c00874_si_002.zip › Zip_Simufiles/moin_spin_library/MOIN/functions/lib/print_progress.m]

function print_progress(a)
    if a==0
        fprintf("\nprogress: %3.0f%%\n", 0);    
    else
        fprintf("\b\b\b\b\b%3.0f%%\n", a*100) 
    end
end
