# Supplementary material for: Indirect Zero-Field Nuclear Magnetic Resonance Spectroscopy
Source: Anal Chem. 2025 Jul 25;97(32):17336–44. doi: 10.1021/acs.analchem.5c00874 (PMC12368839; doi:10.1021/acs.analchem.5c00874)
Supplement: Supplementary file 1 [file ac5c00874_si_002.zip › Zip_Simufiles/moin_spin_library/MOIN/functions/lib/SABRE/Fit_CA_2_SEPP_SABRE_nonuniform.m]

function ysim = Fit_CA_2_SEPP_SABRE_nonuniform (MHa1,MHb1,MH21,MHa2,MHb2,MH22,kd,kex,kaprime,RHa,RHb,RH2,L, x)

c     = 0                                                                  ;
ysim1 = SABRE_IrHH_threesite_exchange_Lmatrix(MHa1,MHb1,MH21,kd,kex,RH2,kaprime,RHa,x(c+1:c+L(1)))  ;
c     = c + L(1)                                                           ;
ysim2 = SABRE_IrHH_threesite_exchange_Lmatrix(MHa2,MHb2,MH22,kd,kex,RH2,kaprime,RHb,x(c+1:c+L(2)))  ;


ysim  = [ysim1', ysim2']'                                                  ;

end
