# Supplementary material for: Indirect Zero-Field Nuclear Magnetic Resonance Spectroscopy
Source: Anal Chem. 2025 Jul 25;97(32):17336–44. doi: 10.1021/acs.analchem.5c00874 (PMC12368839; doi:10.1021/acs.analchem.5c00874)
Supplement: Supplementary file 1 [file ac5c00874_si_002.zip › Zip_Simufiles/moin_spin_library/MOIN/functions/lib/SABRE/Fit_CA_3_SEPP_SPINEPT_nonuniform.m]

function ysim = Fit_CA_3_SEPP_SPINEPT_nonuniform (A1,A2,A3,J1,R1,R2,R3,L, x)

c     = 0                                                                  ;
ysim1 = SinusDamp(A1,J1,R1,x(c+1:c+L(1)))                                  ;
c     = c + L(1)                                                           ;
ysim2 = SinusDamp(A2,J1,R2,x(c+1:c+L(2)))                                  ;
c     = c + L(2)                                                           ;
ysim3 = SinusDamp(A3,J1,R3,x(c+1:c+L(3)))                                  ;


ysim  = [ysim1', ysim2', ysim3']'                                          ;

end
