# Supplementary material for: Indirect Zero-Field Nuclear Magnetic Resonance Spectroscopy
Source: Anal Chem. 2025 Jul 25;97(32):17336–44. doi: 10.1021/acs.analchem.5c00874 (PMC12368839; doi:10.1021/acs.analchem.5c00874)
Supplement: Supplementary file 1 [file ac5c00874_si_002.zip › Zip_Simufiles/moin_spin_library/MOIN/functions/lib/SABRE/Fit_CA_6_SEPP_SPINEPT.m]

function ysim = Fit_CA_6_SEPP_SPINEPT (A1,A2,A3,A4,A5,A6,J1,J2,R1,R2,R3,x)

ysim1 = SinusDamp(A1,J1,R1,x)                                              ;
ysim2 = SinusDamp(A2,J1,R2,x)                                              ;
ysim3 = SinusDamp(A3,J1,R3,x)                                              ;
ysim4 = SinusDamp(A4,J2,R1,x)                                              ;
ysim5 = SinusDamp(A5,J2,R2,x)                                              ;
ysim6 = SinusDamp(A6,J2,R3,x)                                              ;

ysim    = [ysim1', ysim2', ysim3', ysim4', ysim5', ysim6']'                ;

end
