# Supplementary material for: Indirect Zero-Field Nuclear Magnetic Resonance Spectroscopy
Source: Anal Chem. 2025 Jul 25;97(32):17336–44. doi: 10.1021/acs.analchem.5c00874 (PMC12368839; doi:10.1021/acs.analchem.5c00874)
Supplement: Supplementary file 1 [file ac5c00874_si_002.zip › Zip_Simufiles/moin_spin_library/MOIN/functions/lib/SABRE/Fit_CA_SABRE_ESOTHERIC.m]

function ysim = Fit_CA_SABRE_ESOTHERIC (A1,A2,A3,A4,k,R,x)

        ysim1 = Exponential2(A1,A2,k,R,x)                                  ;
        ysim2 = Exponential2(A3,A4,k,R,x)                                  ;

        ysim  = [ysim1', ysim2']'                                          ;

end
