# Supplementary material for: Indirect Zero-Field Nuclear Magnetic Resonance Spectroscopy
Source: Anal Chem. 2025 Jul 25;97(32):17336–44. doi: 10.1021/acs.analchem.5c00874 (PMC12368839; doi:10.1021/acs.analchem.5c00874)
Supplement: Supplementary file 1 [file ac5c00874_si_002.zip › Zip_Simufiles/moin_spin_library/MOIN/functions/lib/SABRE/Load_SABRE_System_Name.m]

function System = Load_SABRE_System_Name(id)

    Systems{1} = "HHN-1";
    Systems{2} = "HHNN-2";
    Systems{3} = "NAA-4H";
    Systems{4} = "HH-Rh-PP-PP";
    Systems{5} = "HH-C";
    Systems{6} = "HH-HC";
    Systems{7} = "HH-HHC";
    Systems{8} = "HH-HHHC";
    Systems{9} = "HH-1C-Pyruvate";
    Systems{10} = "HH-2C-Pyruvate";
    Systems{11} = "HH-2C-Pyruvate[2]";
    Systems{12} = "HH";

    
    System = Systems{id};
    disp("you selected System "+System+" From SABRE Systems");
end
