# Supplementary material for: Indirect Zero-Field Nuclear Magnetic Resonance Spectroscopy
Source: Anal Chem. 2025 Jul 25;97(32):17336–44. doi: 10.1021/acs.analchem.5c00874 (PMC12368839; doi:10.1021/acs.analchem.5c00874)
Supplement: Supplementary file 1 [file ac5c00874_si_002.zip › Zip_Simufiles/moin_spin_library/MOIN/functions/lib/SABRE/SABRE_IrHH_threesite_exchange_Lmatrix.m]

function [y] = SABRE_IrHH_threesite_exchange_Lmatrix(MHa,MHb,MH2,kd,kex,RH2,kaprime,RHab,x)
                                                                              

            L = [-kd-RHab-kex     kex              kaprime/2               ;    
                kex           -kd-RHab-kex         kaprime/2               ;   
                kd              kd              -kaprime-RH2]              ;

            M0 = [MHa; MHb; MH2]                                           ;

            y1 = zeros(length(x)/3,1)                                      ;
            y2 = y1                                                        ;
            y3 = y1                                                        ;
                for ix = 1:length(x)/3
                     M = expm(L*x(ix))*M0                                  ; 
                   y1(ix)= M(1)                                            ;
                   y2(ix)= M(2)                                            ;
                   y3(ix)= M(3)                                            ;
                end

            y = [y1; y2; y3]                                               ;
end
