# Supplementary material for: Indirect Zero-Field Nuclear Magnetic Resonance Spectroscopy
Source: Anal Chem. 2025 Jul 25;97(32):17336–44. doi: 10.1021/acs.analchem.5c00874 (PMC12368839; doi:10.1021/acs.analchem.5c00874)
Supplement: Supplementary file 1 [file ac5c00874_si_002.zip › Zip_Simufiles/moin_spin_library/MOIN/functions/lib/SABRE/SABRE_onesite_exchange_EigenValuesMethod.m]

function [y] = SABRE_onesite_exchange_EigenValuesMethod(C1,R,k,C2,t)

            y1 = C1*exp(R*t) + (1-C1)*exp(k*t)                             ;
            y2 = C2*(exp(R*t) - exp(k*t))                                  ;

            y = [y1; y2]                                                   ;
end
