# Supplementary material for: Indirect Zero-Field Nuclear Magnetic Resonance Spectroscopy
Source: Anal Chem. 2025 Jul 25;97(32):17336–44. doi: 10.1021/acs.analchem.5c00874 (PMC12368839; doi:10.1021/acs.analchem.5c00874)
Supplement: Supplementary file 1 [file ac5c00874_si_002.zip › Zip_Simufiles/moin_spin_library/MOIN/functions/lib/SABRE/SABRE_onesite_exchange_Lmatrix2.m]

function [y] = SABRE_onesite_exchange_Lmatrix2(kd,Rb,Rf,K,Mb,Mf,x)
            kaprime=kd/K;
            L  = [-kd/2-Rb   kaprime                                       ; 
                  kd/2      -kaprime-Rf]                                   ;
            M0 = [Mb ; Mf]                                                  ;
           P0 = [ 1  ; 1  ]                                               ;
            Mt = [2*3.9997*P0(1) ;68.0003*P0(2) ]*0                                 ;
            y1 = zeros(length(x)/2,1)                                      ;
            y2 = y1                                                        ;

                for ix    = 1:length(x)/2
                    M    = expm(L*x(ix))*(M0-Mt) + Mt                     ; 
                  %   M    = expm(L*x(ix))*M0                               ;
                    y1(ix)= M(1)                                           ;
                    y2(ix)= M(2)                                           ;
                end

            y = [y1; y2]                                                   ;
end
