# Supplementary material for: Indirect Zero-Field Nuclear Magnetic Resonance Spectroscopy
Source: Anal Chem. 2025 Jul 25;97(32):17336–44. doi: 10.1021/acs.analchem.5c00874 (PMC12368839; doi:10.1021/acs.analchem.5c00874)
Supplement: Supplementary file 1 [file ac5c00874_si_002.zip › Zip_Simufiles/moin_spin_library/MOIN/functions/lib/sabre_exC_ULF_SLIC_RampDown.m]

function Yout = sabre_exC_ULF_SLIC_RampDown(ex)
    %%%%%%%%%%%%%%%%%%%%%%%%%%%%%%%%%%%%%%%%%%%%%%%%%%%%%%%%%%%%%%%%%%%
    %% nonpolorized initial spin state of the Ir-complex and substrate
    rC0=DensityMatrix(ex.Sc.U);        
    rC=rC0;
            
    NC2=ex.Sc.Nstates^2;
    %%%%%%%%%%%%%%%%%%%%%%%%%%%%%%%%%%%%%%%%%%%%%%%%%%%%%%%%%%%%%%%%%%%
    %% relaxation superoperator of the Ir-complex and substrate
    RsC=RLFF_EN(ex.Sc,ex.T1C);    
    %% Yout matrix %%%%%%%%%%%%%%%%%%%%%%%%%%%%%%%%%%%%%%%%%%%%%%%%%%%%%%%%%%%%%%
    Zero=zeros(length(ex.offsetv),length(ex.v1v),length(ex.timeRFv)); %zero matrix for data output
    Yout.c=cell(length(ex.SOc),1);    
    for ik = 1:length(ex.SOc)                    
        Yout.c{ik}=Zero;                    
    end    
    %%%%%%%%%%%%%%%%%%%%%%%%%%%%%%%%%%%%%%%%%%%%%%%%%%%%%%%%%%%%%%%%%%%
    %% calculate SLIC-SABRE experiment             
    HcB=2*pi*HZJij(ex.Sc,ex.ppmC,ex.JC,ex.B0,"full");   
    SABRE=SABRE_exC_matrix(rC0,ex.Sc,HcB,RsC,...
                                   ex.Sh,ex.fpH,ex.Kd);
    Yout.SABRE = SABRE;
       
    vec0=(expm(SABRE.A*ex.prebubble))*mtz2vec(rC0.val);
    
    for iof=1:length(ex.offsetv) 
        disp(iof/length(ex.offsetv)*100);
        vrf=ex.vrfv(iof);
        
        for iv1=1:length(ex.v1v)                                    
            v1=ex.v1v(iv1);                        
            HC_RF=2*pi*HZJij_RF_ULF(ex.Sc,ex.ppmC,ex.JC,ex.B0,v1,vrf,"X");
            SABRE_RF=SABRE_exC_matrix(rC0,ex.Sc,HC_RF,RsC,...
                                   ex.Sh,ex.fpH,ex.Kd);
            
            for it=1:length(ex.timeRFv)
                timeRF=ex.timeRFv(it);                                                
                rC.val=vec2mtz(expm(SABRE_RF.A*timeRF)*vec0);
                
                QRD=1;
                for i_rd=1:length(ex.RampDown.v1)
                    Ht=2*pi*HZJij_RF_ULF(ex.Sc,ex.ppmC,ex.JC,ex.B0,ex.RampDown.v1(i_rd),ex.RampDown.vrf(iof),"X");
                    QRD=expm(-1i*Ht*ex.RampDown.dt)*QRD;
                end
                rC.val=QRD*rC.val/QRD;

                Ytc=real(Amplitudes(rC,ex.SOc));
                for ik = 1:length(ex.SOc)                    
                    Yout.c{ik}(iof,iv1,it)=real(Ytc(ik));                    
                end                
            end
        end
    end
end
