# Supplementary material for: Indirect Zero-Field Nuclear Magnetic Resonance Spectroscopy
Source: Anal Chem. 2025 Jul 25;97(32):17336–44. doi: 10.1021/acs.analchem.5c00874 (PMC12368839; doi:10.1021/acs.analchem.5c00874)
Supplement: Supplementary file 1 [file ac5c00874_si_002.zip › Zip_Simufiles/moin_spin_library/MOIN/functions/lib/SPINS/SPINS_Systems.m]

function System = SPINS_Systems(ID)

    Systems{1} = "A"                                                       ;
    Systems{2} = "AB"                                                      ;
    Systems{3} = "ABC"                                                     ;      
    Systems{4} = "CsS2->S2"                                                ;
    Systems{5} = "IrHH->H2"                                                ;
    System     = Systems{ID}
    
end
