# Supplementary material for: Indirect Zero-Field Nuclear Magnetic Resonance Spectroscopy
Source: Anal Chem. 2025 Jul 25;97(32):17336–44. doi: 10.1021/acs.analchem.5c00874 (PMC12368839; doi:10.1021/acs.analchem.5c00874)
Supplement: Supplementary file 1 [file ac5c00874_si_002.zip › Zip_Simufiles/moin_spin_library/MOIN/functions/processing/D1_integral.m]

function [IntVal, MaxVal,MaxPosition]=D1_integral(x,y,xrange)

[~,n1]=min(abs(x-xrange(1)));
[~,n2]=min(abs(x-xrange(2)));
if n1>n2
    t=n1;
    n1=n2;
    n2=t;
end
x=x(n1:n2);
y=y(n1:n2);
IntVal = trapz(x,y);
[MaxVal,n3] = max(y);
MaxPosition = x(n3);
