# Supplementary material for: Indirect Zero-Field Nuclear Magnetic Resonance Spectroscopy
Source: Anal Chem. 2025 Jul 25;97(32):17336–44. doi: 10.1021/acs.analchem.5c00874 (PMC12368839; doi:10.1021/acs.analchem.5c00874)
Supplement: Supplementary file 1 [file ac5c00874_si_002.zip › Zip_Simufiles/moin_spin_library/MOIN/functions/sub_dens/HXYZJij.m]

function H = HXYZJij(S,ChSh,Jij,B0,Jcase)


switch Jcase
    case "full"    
        V=0;
        for in=1:S.N-1
            for im=in+1:S.N
                V=V+Jij(in,im)*(S.x{in}*S.x{im}+S.y{in}*S.y{im}+S.z{in}*S.z{im});
            end
        end
    case "ZZ"
        V=0;
        for in=1:S.N-1
            for im=in+1:S.N
                V=V+Jij(in,im)*(S.z{in}*S.z{im});
            end
        end
    otherwise 
        error ("do not support it")
end


H=0;
for in=1:S.N
   H=H-(1+ChSh(in))*S.g_gh{in}*(S.x{in}*B0(1)+S.y{in}*B0(2)+S.z{in}*B0(3)); 
end

H=H*S.gH/(2*pi)+V;
